# Supplementary material for: The META tool optimizes metagenomic analyses across sequencing platforms and classifiers
Source: Front Bioinform. 2023 Jan 6;2:969247. doi: 10.3389/fbinf.2022.969247 (PMC9852826; doi:10.3389/fbinf.2022.969247)
Supplement: Supplementary file 1 [file Table2.XLSX]

## Sheet: Table 2
No.	Classifier	Synopsis	Custom Database Build Size (GB)	Average Peak Memory Usage (GB)	Average Runtime (s)
1	Bracken	k-mer based abundance estimation from raw reads	72 KB	0.210088	0.0370426
2	Centrifuge	alignment based on BWT and FM-indexing schemes	30	2.71718	14.3843
3	CLARK	k-mer based species or genus level classification	255	9.90121	0.0395093
4	DIAMOND	alignment based, SW against protein database	24	0.935199	145.47
5	HS-BLASTN	An accelerated MegaBLAST search tool	274	28.2816	74.0765
6	Kaiju	alignment based on BWT and FM-indexing of protein sequences	26	2.67164	14.6339
7	Kallisto	alignment based, pseudoalignment procedure	15	2.52382	0.0491801
8	Kraken	k-mer based, exact alignment	45	0.240345	4.94715
9	Kraken2	k-mer based, exact alignment, and translated search mode	32	0.205246	0.316855
10	KrakenUniq	k-mer based, exact alignment with smaller memory requirements	819	0.244741	71.0474
11	Mash	k-mer based, locality sensitive hashing	16 KB	0.158296	0.638057
12	MMseqs2	k-mer based filtering with ungapped then ungapped alignments	651	0.373187	0.0716614
