# Supplementary material for: The META tool optimizes metagenomic analyses across sequencing platforms and classifiers
Source: Front Bioinform. 2023 Jan 6;2:969247. doi: 10.3389/fbinf.2022.969247 (PMC9852826; doi:10.3389/fbinf.2022.969247)
Supplement: Supplementary file 3 [file Table3.XLSX]

## Sheet: Table 3
	Number of Expected Taxids Identified in Output (Max = 9)		Calculated B. anthracis abundance (Theoretical Max = 10%)
	Illumina	ONT	Illumina	ONT
Bracken	1	1	nd	nd
Centrifuge	5	4	nd	nd
CLARK	1	1	nd	nd
DIAMOND	1	1	nd	nd
HS-BLASTN	9	9	19.2	10.65
Kaiju	1	0	nd	nd
Kallisto	9	7	0.09	nd
Kraken	9	9	0.22	0.34
Kraken2	9	9	0.1	0.11
KrakenUniq	9	8	nd	nd
Mash	0	0	nd	nd
MMseqs2	9	8	nd	nd
