# Supplementary material for: The META tool optimizes metagenomic analyses across sequencing platforms and classifiers
Source: Front Bioinform. 2023 Jan 6;2:969247. doi: 10.3389/fbinf.2022.969247 (PMC9852826; doi:10.3389/fbinf.2022.969247)
Supplement: Supplementary file 8 [file Table4.XLSX]

## Sheet: Table 4
	Illumina				ONT
	Host Only	Infected Lysate			Host Only	Infected Lysate
		Neat	01:10:00	1:100		Neat	01:10:00	1:100
Bracken	nd	-0.82118	-0.83215	-0.92172	nd	-0.84444	-0.94298	-0.99355
Centrifuge	nd	-0.04803	-0.36933	-0.8523	nd	-0.00901	-0.85838	-0.98503
CLARK	nd	-0.01239	-0.11782	-0.58873	nd	-0.00704	-0.6678	-0.95146
DIAMOND	nd	-0.94418	-0.94739	-0.9522	nd	-0.98692	-0.99123	-1
HS-BLASTN	nd	-0.02566	-0.18045	-0.68573	nd	0	-0.77477	-0.97319
Kaiju	nd	-1	-1	-1	nd	-1	-1	-1
Kallisto	nd	-0.77175	-0.79642	-0.90779	nd	-0.82051	-0.90816	-1
Kraken	nd	-0.81566	-0.84816	-0.92932	nd	-0.74879	-0.88636	-0.97436
Kraken2	nd	-0.88577	-0.89851	-0.94818	nd	-0.86114	-0.94444	-0.99367
KrakenUniq	nd	-0.15224	-0.24553	-0.64048	nd	-0.014	-0.69375	-0.95798
Mash	nd	-1	-1	-1	nd	-1	-1	-1
MMseqs2	nd	-0.02779	-0.53418	-0.92539	nd	-0.378	-0.88065	-0.9918
