# Supplementary material for: The META tool optimizes metagenomic analyses across sequencing platforms and classifiers
Source: Front Bioinform. 2023 Jan 6;2:969247. doi: 10.3389/fbinf.2022.969247 (PMC9852826; doi:10.3389/fbinf.2022.969247)
Supplement: Supplementary file 9 [file Table1.XLSX]

## Sheet: Table 1
META feature	Implemented by	Enables	Achieves
Modular	Dockers	Futureproofing via ease of updating	Recent version-controlled algorithms
		Ease of expanding as new classifiers are published
		Classification tools with diverse dependancies
Down-scalable	Choice of tools and database size	Broader range of deployment options based on available hardware	Pre-tested, deployable bioinformatics
		Selection of optimal pipeline at large scale, and deployment on laptop
Simulation	InSilicoSeq and DeepSimulator	Read generation from a single source across sequencers	Downselection of sequencer and analysis
		Evaluation and selection of analysis algorithms without costly sequencing
Visualization	D3.js	Interactive visualizations	Ease of use and interpretation
		Comparison of classifiers based on simulated or real reads
Resource Estimation	Tracking of compute time, RAM usage	Data driven hardware assessment	Optimal hardware utilization
		Estimate of analysis time
Optimization	User	Selection of the best classifier based on user needs	Validated, deployable bioinformatics
		GUI-enabled bioinformatic analysis
		Selection of optimal pipeline at large scale, and deployment on laptop
